# Supplementary material for: Genetic Profile of Left Ventricular Noncompaction Cardiomyopathy in Children—A Single Reference Center Experience
Source: Genes (Basel). 2022 Jul 26;13(8):1334. doi: 10.3390/genes13081334 (PMC9332142; doi:10.3390/genes13081334)
Supplement: Supplementary file 1 [file genes-13-01334-s001.zip]

Archive with 2 entries (2 files):
- Suppl. Material 1.pdf
- Suppl. Material 2 Revision.xlsx
