# Supplementary material for: Genetic Profile of Left Ventricular Noncompaction Cardiomyopathy in Children—A Single Reference Center Experience
Source: Genes (Basel). 2022 Jul 26;13(8):1334. doi: 10.3390/genes13081334 (PMC9332142; doi:10.3390/genes13081334)
Supplement: Supplementary file 1 [file genes-13-01334-s001.zip › Suppl. Material 2 Revision.xlsx]

## Sheet: Arkusz1
Patient ID	ge20	reads	mean coverage	Gene	Nucleotide change	Protein effect	Genomic position	Variant type (consequence)	CADD	MetaSVM	Polyphen2_HDIV	MutationAssessor	LRT	Polyphen2_HVAR	MetaLR	SIFT	FATHMM	MutationTaster	MaxEnt	NNSPLICE	SSF	AF_EVS	AF_gnomad_genomes	AF_gnomad_exome	AF_UK10K	AF_DMG	RS_dbSNP	ClinVar ID	Clinvar significance	Accession_hgmd	Disease_hgmd	Pmid_hgmd	Variant_type_hgmd	ACMG/AMP classification
P16	96.4	5,873,920	120.9	ACTC1	c.329C>T	p.(Ala110Val)	Chr15(GRCh38): g.34793370	missense	27.1	D	P	H	U	D	D		D	D				0	0	0	0	0.0002874				CM1711621	Noncompaction/_left_ventricular	28798025	DM?
P13	98.4	7,078,738	98.71	ACTN2	c.1163G>A	p.(Trp388*)	Chr1(GRCh38): g.236742951	nonsense (LOF)	40				D					A				0	0	0	0	9.728e-05								P: PVS1, PM2, PM6, PP3
P14	99.7	14,775,252	185.44	HCCS	c.789G>A	p.(Trp263*)	ChrX(GRCh38): g.11121792	nonsense (LOF)	41				D					D				0	0	0	0	0								P: PVS1, PM2, PM6, PP3
P2, P3 (siblings)	95.9	36,756,386	84.27	HCN4	c.1444G>A	p.(Gly482Arg)	Chr15(GRCh38): g.73329719	missense	24.8	D	D	M		D	D	D	D	D				0	0	0	0	9.493e-05	rs794727637	197253	Pathogenic/Likely_pathogenic	CM159293	Sinus_bradycardia_&_myocardial_noncompaction	26206080,26688388,28104484,30471092	DM
P4	98	8,566,101	118.22	HCN4	c.1454C>T	p.(Ala485Val)	Chr15(GRCh38): g.73329709	missense	23.6	D	D	L		P	D	D	D	D				0	1.39536e-05	4.06194e-06	0	0	rs1454748709			CM104901	Sinus_bradycardia	20662977,26688388,28807990,N/A,24569893	DM
P5	88	7,699,807	99.41	HCN4	c.1438G>C	p.(Gly480Arg)	Chr15(GRCh38): g.73329725	missense	25.3	D	D	H		D	D	D	D	A				0	0	0	0	9.493e-05	rs121908411	5176	Pathogenic	CM073122	Sinus_bradycardia/_asymptomatic/_association_with	1.76466e+07	DP
P1	98.1	8,394,361	119.74	LAMA4	c.719-1G>T	p.?	Chr6(GRCh38): g.112189206	splicing (LOF)	27.3									D	1	1	1	0	0	0	0	0								LP: PVS1, PM2, PP3
P11	98.5	8,041,796	109.03	MYH6	c.4850A>C	p.(Lys1617Thr)	Chr14(GRCh38): g.23386424	missense	28.2	D	D	H		P	D	D	D	D				7.7e-05	6.97856e-06	8.12117e-06	0	0.0002915	rs141375292			CM1711857	Noncompaction/_left_ventricular	28798025	DM?
P6	97	8,451,065	119.25	MYH7	c.323G>A	p.(Arg108His)	Chr14(GRCh38): g.23433106	missense	28.2	D	B	H		B	D	D	D	D				0	0	0	0	9.716e-05	rs730880832	181299	Conflicting_interpretations_of_pathogenicity					P: PS2, PM1, PM2, PP2, PP3
P7	97	6,094,359	99.5	MYH7	c.3973-2A>C	p.?	Chr14(GRCh38): g.23418408	splicing (LOF)	24.3									D	1	1	1	0	0	0	0	0								P: PVS1, PM2, PP1, PP3
P8	99.7	14,132,566	171.93	PRDM16	c.1336G>T	p.(Glu446*)	Chr1(GRCh38): g.3411533	nonsense (LOF)	42				D					A				0	0	0	0	0								P: PVS1, PS2, PM2, PP3
P9	96.3	5,492,757	85.14	PRDM16	c.1286_1289delinsTTGCACTT	p.(Gly429Valfs*176)	Chr1(GRCh38): g.3411483_3411486	indels (LOF)										D				0	0	0	0	0								P: PVS1, PS2, PM2, PP3
P12	98	9,821,249	129.97	RBM20	c.1232C>T	p.(Pro411Leu)	Chr10(GRCh38): g.110781841	missense	27.8	T	D	M	D	D	T	D	T	D				0	2.09328e-05	1.34289e-05	0	0.0001947	rs552114741	842875	Uncertain_significance					VUS: PM1, PM2, PP3, BP2
P12	98	9,821,249	129.97	RBM20	c.1958C>T	p.(Thr653Ile)	Chr10(GRCh38): g.110812355	missense	29.5	D	D	M	N	D	D	D	T	D				0	0.000139534	0.000153577	0	0.0003885	rs727505310	180045	Conflicting_interpretations_of_pathogenicity	CM1916949	Cardiomyopathy/_dilated	31514951	DM
P10	-	-	-	TAFAZZIN	c.(460+1_461-1)_(699+1_700-1)del	p.?	ChrX(GRCh38): g.154414191_154420657	gross deletion (LOF)											1	1	1	0	0	0	0	0								P: PVS1, PM2, PM6, PP3
P15	98.7	6,360,021	109.95	TTN	c.44281+1G>T	p.?	Chr2(GRCh38): g.178630240	splicing (LOF)	28.7									D	1	1	1	0	0	0	0	9.682e-05	rs771562210							LP: PVS1, PM2, PP1, PP3
	96
Variant databases:
Genome Aggregation Database (gnomAD; http://gnomad.broadinstitute.org)
Exome Variant Server (EVS; http://evs.gs.washington.edu/EVS/)
UK10K Project (https://www.uk10k.org/
Online Mendelian Inheritance in Man database (OMIM, https://www.ncbi.nlm.nih.gov/omim)
ClinVar (http://www.ncbi.nlm.nih.gov/clinvar/)
Human Genome Mutation Database (HGMD Professional 2021; http://www.biobase-international.com/)
NCBI dbSNP (http://www.ncbi.nlm.nih.gov/SNP/)
DMG - in-house database comprising more than 5000 Polish individuals with unrelated diseases
Prediction algorithms:
PolyPhen-2 (http://genetics.bwh.harvard.edu/pph2/)
SIFT and Provean(http://provean.jcvi.org/protein_batch_submit.php?species=human)
MutationTaster (http://www.mutationtaster.org/)
CADD (https://cadd.gs.washington.edu/)
FATHMM (http://fathmm.biocompute.org.uk/)
MetaLR - integrate nine independent variant deleteriousness scores and allele frequency information to predict the deleteriousness of missense variants (https://www.ensembl.org/info/genome/variation/prediction/protein_function.html#MetaLR)
MetaSVM - combines the output of multiple individual methods (https://sites.google.com/site/jpopgen/dbNSFP)
MutationAssessor (http://mutationassessor.org/)
SIFT (https://sift.bii.a-star.edu.sg/)
MaxEnt, NNSPLICE, SSF incorporated into AlaMut Visual Splicing Eﬀects module (Biosoftware, 2014; Interactive Biosoftware, Rouen, France)
Pathogenicity abbreviations:
A - disease causing authomatic
B - benign
D - deleterious/disease causing
H - high impact
L - low impact
M - medium impact
N - neutral
P - possibly demaging
T - tolerated
U - unknown
Consequence
LOF - loss of function
Variant type according to HGMD
DM - disease mutation
DM? - likely disease mutation
DP - disease associated polymorphism
ACMG/AMP (American College of Medical Genetics and Genomics and the Association for Molecular Pathology) variant pathogenicity criteria used for classification of novel variants
P - pathogenic
LP - likely pathogenic
VUS - variant of uncertain significance
PVS - very strong evidence of pathogenicity
PS - strong evidence of pathogenicity
PM - moderate evidence of pathogenicity
PP - supporting evidence of pathogenicity
